# Supplementary material for: A Highly Flexible Supercapacitor Based on MnO2/RGO Nanosheets and Bacterial Cellulose-Filled Gel Electrolyte
Source: Materials (Basel). 2017 Oct 30;10(11):1251. doi: 10.3390/ma10111251 (PMC5706198; doi:10.3390/ma10111251)
Supplement: Supplementary file 1 [file materials-10-01251-s001.zip]

Archive with 4 entries (2 files):
- materials-235315-supplementary/
- materials-235315-supplementary/materials-235315-supplementary- proof done - Selina/
- materials-235315-supplementary/materials-235315-supplementary- proof done - Selina/materials-235315-Supplementary Materials.pdf
- materials-235315-supplementary/materials-235315-supplementary- proof done - Selina/Video S1.mp4
